# Supplementary material for: Temporal Dimensions of Job Quality and Gender: Exploring Differences in the Associations of Working Time and Health between Women and Men
Source: Int J Environ Res Public Health. 2022 Apr 7;19(8):4456. doi: 10.3390/ijerph19084456 (PMC9029241; doi:10.3390/ijerph19084456)
Supplement: Supplementary file 1 [file ijerph-19-04456-s001.zip]

Archive with 1 entries (1 files):
- ijerph-1613496-supplementary.pdf
